# Supplementary material for: Vertical stratification of plant–pollinator interactions in a temperate grassland
Source: PeerJ. 2018 Jun 22;6:e4998. doi: 10.7717/peerj.4998 (PMC6016531; doi:10.7717/peerj.4998)
Supplement: Supplemental Information 1 — The number of inflorescence visits on individual plants in experimental transects surrounded by short or tall vegetation is shown for each flower visitor species or group. [file peerj-06-4998-s001.csv]

plant_species	observer	date_Year-Month-Day	time	duration_min	vegetation_height	inflorescence_height_cm	Bombus_terrestris	Bombus_lapidarius	Bombus_other	Apis_mellifera	Halictus quadricinctus	other_Apoidea	Polistes	Syrphidae	other_Diptera	Tachinidae	Lepidoptera	Oedemera_femorata	Rhagonycha_fulva	Buprestidae	Coccinula	Mordelidae_Coleoptera	Heteroptera	Sphecidae	Braconidae	Total
Centaurea scabiosa	Jiri Hadrava	2017-07-20	11:26:00 AM	30	short	5	0	8	0	0	0	0	0	0	0	1	1	0	0	0	0	0	0	0	0	10
Centaurea scabiosa	Jiri Hadrava	2017-07-20	11:26:00 AM	30	short	15	0	7	0	0	0	1	0	0	0	0	0	2	0	0	0	0	0	0	0	10
Centaurea scabiosa	Jiri Hadrava	2017-07-20	11:26:00 AM	30	short	25	2	11	0	0	0	3	0	0	1	0	0	1	0	0	0	0	0	1	0	19
Centaurea scabiosa	Jiri Hadrava	2017-07-20	11:26:00 AM	30	short	45	1	1	0	0	0	3	0	0	1	0	1	0	0	0	0	0	0	0	0	7
Centaurea scabiosa	Jiri Hadrava	2017-07-20	11:26:00 AM	30	short	65	3	4	0	0	0	3	0	1	0	0	0	0	0	0	0	0	0	0	0	11
Centaurea scabiosa	Jiri Hadrava	2017-07-20	11:26:00 AM	30	short	85	1	1	0	0	0	1	0	0	0	0	0	0	0	0	0	0	0	0	0	3
Centaurea scabiosa	Jiri Hadrava	2017-07-20	11:26:00 AM	30	short	105	1	0	0	0	0	0	0	0	0	0	0	0	0	0	0	0	1	0	0	2
Inula salicina	Jan Klecka	2017-07-20	03:01:00 PM	30	tall	5	0	0	0	0	0	0	0	0	0	0	0	0	0	0	0	0	0	0	0	0
Inula salicina	Jan Klecka	2017-07-20	03:01:00 PM	30	tall	15	0	0	0	0	0	0	0	0	1	0	0	0	0	0	0	0	1	0	0	2
Inula salicina	Jan Klecka	2017-07-20	03:01:00 PM	30	tall	25	0	0	0	0	0	5	0	0	0	0	0	0	0	0	0	0	0	0	0	5
Inula salicina	Jan Klecka	2017-07-20	03:01:00 PM	30	tall	45	0	0	0	0	0	2	0	0	0	0	0	0	0	0	0	0	0	0	0	2
Inula salicina	Jan Klecka	2017-07-20	03:01:00 PM	30	tall	65	0	0	0	0	0	2	0	0	0	0	0	0	0	0	0	0	0	0	0	2
Inula salicina	Jan Klecka	2017-07-20	03:01:00 PM	30	tall	85	0	0	0	0	0	0	0	0	0	0	0	0	0	0	0	0	1	0	0	1
Inula salicina	Jan Klecka	2017-07-20	03:01:00 PM	30	tall	105	0	0	0	0	0	1	0	0	0	0	0	0	0	0	0	0	0	0	0	1
Inula salicina	Jiri Hadrava	2017-07-20	03:01:00 PM	30	short	5	0	0	0	0	0	1	0	0	2	0	0	0	0	0	0	0	0	0	0	3
Inula salicina	Jiri Hadrava	2017-07-20	03:01:00 PM	30	short	15	0	0	0	0	0	3	0	0	0	0	0	0	0	0	0	0	0	0	0	3
Inula salicina	Jiri Hadrava	2017-07-20	03:01:00 PM	30	short	25	0	0	0	0	0	0	0	0	0	0	0	0	0	0	0	0	0	0	0	0
Inula salicina	Jiri Hadrava	2017-07-20	03:01:00 PM	30	short	45	0	0	0	0	0	2	0	0	0	0	0	0	0	0	0	0	0	0	0	2
Inula salicina	Jiri Hadrava	2017-07-20	03:01:00 PM	30	short	65	0	0	0	0	0	1	0	0	1	0	0	0	0	0	0	0	0	0	0	2
Inula salicina	Jiri Hadrava	2017-07-20	03:01:00 PM	30	short	85	0	0	0	0	0	1	0	0	0	0	0	0	0	0	0	0	0	0	0	1
Inula salicina	Jiri Hadrava	2017-07-20	03:01:00 PM	30	short	105	0	0	0	0	0	0	0	0	0	0	0	0	0	0	0	0	0	0	0	0
Inula salicina	Jan Klecka	2017-07-20	02:21:00 PM	30	short	5	0	0	0	0	0	4	0	0	0	0	0	0	0	0	0	0	0	0	0	4
Inula salicina	Jan Klecka	2017-07-20	02:21:00 PM	30	short	15	0	0	0	0	0	7	0	0	0	0	0	0	0	0	0	0	0	0	0	7
Inula salicina	Jan Klecka	2017-07-20	02:21:00 PM	30	short	25	0	0	0	0	0	6	0	0	0	0	0	0	0	0	0	0	0	0	0	6
Inula salicina	Jan Klecka	2017-07-20	02:21:00 PM	30	short	45	0	0	0	0	0	2	0	0	0	0	0	0	0	0	0	0	1	0	0	3
Inula salicina	Jan Klecka	2017-07-20	02:21:00 PM	30	short	65	0	0	0	0	0	0	0	0	0	0	0	0	0	0	0	0	0	0	0	0
Inula salicina	Jan Klecka	2017-07-20	02:21:00 PM	30	short	85	0	0	0	0	0	1	0	0	0	0	0	0	0	0	0	0	0	0	0	1
Inula salicina	Jan Klecka	2017-07-20	02:21:00 PM	30	short	105	0	0	0	0	0	0	0	0	0	0	0	0	0	0	0	0	0	0	0	0
Centaurea scabiosa	Jan Klecka	2017-07-20	01:35:00 PM	30	tall	5	0	0	0	0	0	0	0	0	0	0	0	0	0	0	0	0	0	0	0	0
Centaurea scabiosa	Jan Klecka	2017-07-20	01:35:00 PM	30	tall	15	0	0	0	0	0	2	0	0	0	0	0	0	0	0	0	0	0	0	0	2
Centaurea scabiosa	Jan Klecka	2017-07-20	01:35:00 PM	30	tall	25	0	0	0	0	0	0	0	0	0	0	0	0	0	0	0	0	0	0	0	0
Centaurea scabiosa	Jan Klecka	2017-07-20	01:35:00 PM	30	tall	45	0	4	0	0	0	2	0	0	0	0	2	0	0	0	0	0	0	0	0	8
Centaurea scabiosa	Jan Klecka	2017-07-20	01:35:00 PM	30	tall	65	0	7	0	0	0	2	0	0	0	0	0	0	0	0	0	0	0	0	1	9
Centaurea scabiosa	Jan Klecka	2017-07-20	01:35:00 PM	30	tall	85	0	10	0	0	0	0	0	0	1	0	2	0	0	0	0	0	0	0	0	13
Centaurea scabiosa	Jan Klecka	2017-07-20	01:35:00 PM	30	tall	105	0	2	0	0	0	1	0	0	1	0	0	0	0	0	0	0	0	0	0	4
Centaurea scabiosa	Jiri Hadrava	2017-07-20	12:41:00 PM	30	tall	5	0	0	0	0	0	0	0	0	0	0	0	0	0	0	0	0	0	0	0	0
Centaurea scabiosa	Jiri Hadrava	2017-07-20	12:41:00 PM	30	tall	15	0	0	0	0	0	0	0	0	0	0	0	0	0	0	0	0	0	0	0	0
Centaurea scabiosa	Jiri Hadrava	2017-07-20	12:41:00 PM	30	tall	25	0	0	0	0	0	0	0	0	0	0	0	0	0	0	0	0	0	0	0	0
Centaurea scabiosa	Jiri Hadrava	2017-07-20	12:41:00 PM	30	tall	45	0	10	0	0	0	4	0	0	0	0	0	0	0	0	0	0	0	0	0	14
Centaurea scabiosa	Jiri Hadrava	2017-07-20	12:41:00 PM	30	tall	65	0	11	0	0	0	0	0	0	0	0	0	0	0	0	0	0	0	0	0	11
Centaurea scabiosa	Jiri Hadrava	2017-07-20	12:41:00 PM	30	tall	85	0	7	0	0	0	0	0	0	0	0	0	0	0	0	0	0	0	0	0	7
Centaurea scabiosa	Jiri Hadrava	2017-07-20	12:41:00 PM	30	tall	105	0	5	0	0	0	1	0	0	1	0	0	0	0	0	0	0	0	0	0	7
Centaurea scabiosa	Jan Klecka	2017-07-20	11:28:00 AM	30	tall	5	0	0	0	0	0	0	0	0	0	0	0	0	0	0	0	0	0	0	0	0
Centaurea scabiosa	Jan Klecka	2017-07-20	11:28:00 AM	30	tall	15	0	0	0	0	0	3	0	0	0	0	0	0	0	0	0	0	0	0	0	3
Centaurea scabiosa	Jan Klecka	2017-07-20	11:28:00 AM	30	tall	25	0	0	0	0	0	0	0	1	0	0	0	0	0	0	0	0	0	0	0	1
Centaurea scabiosa	Jan Klecka	2017-07-20	11:28:00 AM	30	tall	45	1	6	0	0	0	3	0	0	0	0	0	1	0	0	0	0	0	0	0	11
Centaurea scabiosa	Jan Klecka	2017-07-20	11:28:00 AM	30	tall	65	0	7	1	0	0	6	0	0	0	0	0	0	0	0	0	0	0	0	0	14
Centaurea scabiosa	Jan Klecka	2017-07-20	11:28:00 AM	30	tall	85	0	6	0	0	0	0	0	0	1	0	2	0	0	0	0	0	0	0	0	9
Centaurea scabiosa	Jan Klecka	2017-07-20	11:28:00 AM	30	tall	105	0	2	0	0	0	1	0	0	0	0	0	0	0	0	0	0	0	0	0	3
Centaurea scabiosa	Jan Klecka	2017-07-20	12:35:00 PM	30	short	5	0	2	0	0	0	0	0	0	0	0	0	0	0	0	0	0	0	0	0	2
Centaurea scabiosa	Jan Klecka	2017-07-20	12:35:00 PM	30	short	15	0	7	0	1	1	0	0	1	0	0	0	0	0	0	0	0	0	0	0	10
Centaurea scabiosa	Jan Klecka	2017-07-20	12:35:00 PM	30	short	25	0	12	0	1	2	1	0	1	0	0	1	0	0	0	0	0	0	0	0	18
Centaurea scabiosa	Jan Klecka	2017-07-20	12:35:00 PM	30	short	45	0	5	0	0	3	3	0	1	0	0	0	0	0	0	0	0	0	0	0	12
Centaurea scabiosa	Jan Klecka	2017-07-20	12:35:00 PM	30	short	65	0	2	0	0	5	0	0	0	1	0	0	0	0	0	0	0	0	0	0	8
Centaurea scabiosa	Jan Klecka	2017-07-20	12:35:00 PM	30	short	85	0	0	0	0	6	0	0	1	0	0	1	0	0	0	0	0	0	0	0	8
Centaurea scabiosa	Jan Klecka	2017-07-20	12:35:00 PM	30	short	105	0	0	0	0	6	0	0	0	0	0	0	0	0	0	0	0	0	0	0	6
Centaurea scabiosa	Jiri Hadrava	2017-07-20	01:35:00 PM	30	short	5	0	5	0	0	0	0	0	0	0	0	0	0	0	0	0	0	0	0	0	5
Centaurea scabiosa	Jiri Hadrava	2017-07-20	01:35:00 PM	30	short	15	0	8	0	0	1	1	0	0	0	0	0	0	0	0	0	0	0	0	0	10
Centaurea scabiosa	Jiri Hadrava	2017-07-20	01:35:00 PM	30	short	25	0	7	0	2	1	0	0	0	0	0	0	0	0	0	0	0	0	0	0	10
Centaurea scabiosa	Jiri Hadrava	2017-07-20	01:35:00 PM	30	short	45	0	5	0	0	1	1	0	0	0	0	0	0	0	0	0	0	0	0	0	7
Centaurea scabiosa	Jiri Hadrava	2017-07-20	01:35:00 PM	30	short	65	0	7	0	0	5	1	0	0	0	0	0	0	0	0	0	0	0	0	0	13
Centaurea scabiosa	Jiri Hadrava	2017-07-20	01:35:00 PM	30	short	85	0	3	0	0	6	1	0	0	0	0	0	0	0	0	0	0	0	0	0	10
Centaurea scabiosa	Jiri Hadrava	2017-07-20	01:35:00 PM	30	short	105	0	1	0	0	1	0	0	0	2	0	0	0	0	0	0	0	0	0	0	4
Inula salicina	Jan Klecka	2017-07-20	03:52:00 PM	30	short	5	0	0	0	0	0	1	0	0	0	1	0	0	0	0	0	0	0	0	0	2
Inula salicina	Jan Klecka	2017-07-20	03:52:00 PM	30	short	15	0	0	0	0	0	0	0	0	0	0	0	0	0	0	0	1	0	0	0	1
Inula salicina	Jan Klecka	2017-07-20	03:52:00 PM	30	short	25	0	0	0	0	0	0	0	0	0	0	0	0	0	0	0	0	0	0	0	0
Inula salicina	Jan Klecka	2017-07-20	03:52:00 PM	30	short	45	0	0	0	0	0	1	0	1	1	0	0	0	0	0	0	0	0	0	0	3
Inula salicina	Jan Klecka	2017-07-20	03:52:00 PM	30	short	65	0	0	0	0	0	0	0	0	0	0	0	0	0	0	0	0	0	0	0	0
Inula salicina	Jan Klecka	2017-07-20	03:52:00 PM	30	short	85	0	0	0	0	0	0	0	0	0	0	0	0	0	0	0	0	0	0	0	0
Inula salicina	Jan Klecka	2017-07-20	03:52:00 PM	30	short	105	0	0	0	0	0	0	0	0	0	0	0	0	0	0	0	0	0	0	0	0
Inula salicina	Jiri Hadrava	2017-07-20	02:22:00 PM	30	tall	5	0	0	0	0	0	0	0	0	1	0	0	0	0	0	0	0	0	0	0	1
Inula salicina	Jiri Hadrava	2017-07-20	02:22:00 PM	30	tall	15	0	0	0	0	0	1	0	0	0	0	0	0	0	0	0	0	0	0	0	1
Inula salicina	Jiri Hadrava	2017-07-20	02:22:00 PM	30	tall	25	0	0	0	0	0	3	0	0	0	0	0	0	0	0	0	0	0	0	0	3
Inula salicina	Jiri Hadrava	2017-07-20	02:22:00 PM	30	tall	45	0	0	0	0	0	6	0	0	1	0	0	0	0	0	0	0	0	0	0	7
Inula salicina	Jiri Hadrava	2017-07-20	02:22:00 PM	30	tall	65	0	2	0	0	0	4	0	0	0	0	0	0	0	0	0	0	0	0	0	6
Inula salicina	Jiri Hadrava	2017-07-20	02:22:00 PM	30	tall	85	0	0	0	0	0	0	0	0	1	0	0	0	0	0	0	0	0	0	0	1
Inula salicina	Jiri Hadrava	2017-07-20	02:22:00 PM	30	tall	105	0	0	0	0	0	0	0	0	0	0	0	0	0	0	0	0	0	0	0	0
Inula salicina	Jiri Hadrava	2017-07-20	03:50:00 PM	30	tall	5	0	0	0	0	0	0	0	0	0	0	0	0	0	0	0	0	0	0	0	0
Inula salicina	Jiri Hadrava	2017-07-20	03:50:00 PM	30	tall	15	0	0	0	0	0	1	0	0	2	0	0	0	0	0	0	0	0	0	0	3
Inula salicina	Jiri Hadrava	2017-07-20	03:50:00 PM	30	tall	25	0	0	0	0	0	2	0	0	2	0	0	0	0	0	0	0	0	0	0	4
Inula salicina	Jiri Hadrava	2017-07-20	03:50:00 PM	30	tall	45	0	0	0	0	0	2	0	0	0	0	3	0	0	0	0	0	0	0	0	5
Inula salicina	Jiri Hadrava	2017-07-20	03:50:00 PM	30	tall	65	0	0	0	0	0	0	0	0	0	0	0	0	0	0	0	0	1	0	0	1
Inula salicina	Jiri Hadrava	2017-07-20	03:50:00 PM	30	tall	85	0	0	0	0	0	2	0	0	0	0	0	0	0	0	0	0	0	0	0	2
Inula salicina	Jiri Hadrava	2017-07-20	03:50:00 PM	30	tall	105	0	0	0	0	0	0	0	1	0	0	0	0	0	0	0	0	0	0	0	1
Inula salicina	Jan Klecka	2017-07-21	11:05:00 AM	30	tall	5	0	0	0	0	0	0	0	0	0	0	0	0	0	0	0	0	0	0	0	0
Inula salicina	Jan Klecka	2017-07-21	11:05:00 AM	30	tall	15	0	0	0	0	0	0	0	0	0	0	0	0	0	0	0	0	0	0	0	0
Inula salicina	Jan Klecka	2017-07-21	11:05:00 AM	30	tall	25	0	0	0	0	0	2	0	0	0	0	0	0	0	0	0	0	0	0	0	2
Inula salicina	Jan Klecka	2017-07-21	11:05:00 AM	30	tall	45	0	0	0	0	0	1	0	1	0	0	0	0	0	0	0	0	0	0	0	2
Inula salicina	Jan Klecka	2017-07-21	11:05:00 AM	30	tall	65	0	0	0	0	0	1	0	1	0	0	1	2	0	0	0	0	0	0	0	5
Inula salicina	Jan Klecka	2017-07-21	11:05:00 AM	30	tall	85	1	0	0	0	0	0	0	1	0	0	0	0	0	0	0	0	0	0	0	2
Inula salicina	Jan Klecka	2017-07-21	11:05:00 AM	30	tall	105	0	0	0	0	0	2	0	0	0	0	0	0	0	0	0	0	1	0	0	3
Inula salicina	Jan Klecka	2017-07-21	11:45:00 AM	30	short	5	0	0	0	0	0	8	0	0	1	0	0	0	0	0	0	0	0	0	0	9
Inula salicina	Jan Klecka	2017-07-21	11:45:00 AM	30	short	15	0	0	0	0	0	4	0	0	0	0	0	0	0	0	0	0	0	0	0	4
Inula salicina	Jan Klecka	2017-07-21	11:45:00 AM	30	short	25	0	0	0	0	0	1	0	0	0	0	0	0	0	0	0	0	0	0	0	1
Inula salicina	Jan Klecka	2017-07-21	11:45:00 AM	30	short	45	0	0	0	0	0	3	0	2	0	0	0	0	0	0	0	0	0	0	0	5
Inula salicina	Jan Klecka	2017-07-21	11:45:00 AM	30	short	65	0	0	0	0	0	0	0	4	0	0	0	0	0	0	0	0	0	0	0	4
Inula salicina	Jan Klecka	2017-07-21	11:45:00 AM	30	short	85	0	0	0	0	0	0	0	3	0	0	0	1	0	0	0	0	0	0	0	4
Inula salicina	Jan Klecka	2017-07-21	11:45:00 AM	30	short	105	0	0	0	0	0	0	0	5	0	0	0	0	0	0	0	0	0	0	0	5
Inula salicina	Jan Klecka	2017-07-21	12:24:00 PM	30	tall	5	0	0	0	0	0	0	0	0	0	0	0	0	0	0	0	0	0	0	0	0
Inula salicina	Jan Klecka	2017-07-21	12:24:00 PM	30	tall	15	0	0	0	0	0	1	0	0	0	0	0	0	0	0	0	0	0	0	0	1
Inula salicina	Jan Klecka	2017-07-21	12:24:00 PM	30	tall	25	0	0	0	0	0	1	0	0	0	0	0	0	0	0	0	0	0	0	0	1
Inula salicina	Jan Klecka	2017-07-21	12:24:00 PM	30	tall	45	0	0	0	0	0	2	0	1	0	0	1	0	0	0	0	0	0	0	0	4
Inula salicina	Jan Klecka	2017-07-21	12:24:00 PM	30	tall	65	0	0	0	0	0	2	0	1	0	0	1	0	1	0	0	0	0	0	0	5
Inula salicina	Jan Klecka	2017-07-21	12:24:00 PM	30	tall	85	0	0	0	0	0	3	0	2	0	0	0	1	0	0	0	0	0	0	0	6
Inula salicina	Jan Klecka	2017-07-21	12:24:00 PM	30	tall	105	0	0	0	0	0	4	0	3	0	0	0	0	0	0	0	0	0	0	0	7
Centaurea scabiosa	Jan Klecka	2017-07-21	01:30:00 PM	30	short	5	2	2	0	0	0	1	0	0	0	0	1	0	0	0	0	0	0	0	0	6
Centaurea scabiosa	Jan Klecka	2017-07-21	01:30:00 PM	30	short	15	6	12	0	0	2	1	0	0	0	0	0	0	0	0	0	0	0	0	0	21
Centaurea scabiosa	Jan Klecka	2017-07-21	01:30:00 PM	30	short	25	5	8	0	0	3	0	0	0	0	0	1	0	0	0	0	0	0	0	0	17
Centaurea scabiosa	Jan Klecka	2017-07-21	01:30:00 PM	30	short	45	2	12	0	1	7	1	0	0	0	0	0	0	0	0	0	0	0	0	0	23
Centaurea scabiosa	Jan Klecka	2017-07-21	01:30:00 PM	30	short	65	2	4	0	1	7	0	0	0	1	0	0	0	0	0	0	0	0	0	0	15
Centaurea scabiosa	Jan Klecka	2017-07-21	01:30:00 PM	30	short	85	0	3	0	0	3	1	0	0	0	0	0	0	0	0	0	0	0	0	0	7
Centaurea scabiosa	Jan Klecka	2017-07-21	01:30:00 PM	30	short	105	0	1	0	0	5	0	0	0	0	0	0	0	0	0	0	0	0	0	0	6
Centaurea scabiosa	Jan Klecka	2017-07-21	02:06:00 PM	30	tall	5	0	0	0	0	0	0	0	0	0	0	0	0	0	0	0	0	0	0	0	0
Centaurea scabiosa	Jan Klecka	2017-07-21	02:06:00 PM	30	tall	15	0	0	0	0	0	1	0	1	0	0	0	0	0	0	0	0	0	0	0	2
Centaurea scabiosa	Jan Klecka	2017-07-21	02:06:00 PM	30	tall	25	0	0	0	0	0	1	0	0	0	0	0	0	0	0	1	0	0	0	0	2
Centaurea scabiosa	Jan Klecka	2017-07-21	02:06:00 PM	30	tall	45	0	2	0	0	0	3	0	0	0	0	0	0	0	0	0	0	0	0	0	5
Centaurea scabiosa	Jan Klecka	2017-07-21	02:06:00 PM	30	tall	65	0	3	0	0	0	2	0	0	1	0	1	0	0	0	0	0	0	0	0	7
Centaurea scabiosa	Jan Klecka	2017-07-21	02:06:00 PM	30	tall	85	0	3	0	0	0	1	0	0	0	0	1	0	0	0	0	0	0	0	0	5
Centaurea scabiosa	Jan Klecka	2017-07-21	02:06:00 PM	30	tall	105	0	4	0	0	0	0	0	0	0	0	0	0	0	0	0	0	0	0	0	4
Centaurea scabiosa	Jan Klecka	2017-07-21	02:50:00 PM	30	short	5	3	6	0	0	0	0	0	1	0	0	0	0	0	0	0	0	0	0	0	10
Centaurea scabiosa	Jan Klecka	2017-07-21	02:50:00 PM	30	short	15	2	5	0	1	0	0	0	0	0	0	0	0	0	0	0	0	0	0	0	8
Centaurea scabiosa	Jan Klecka	2017-07-21	02:50:00 PM	30	short	25	2	8	0	2	0	0	0	0	0	0	0	0	0	0	0	0	0	0	0	12
Centaurea scabiosa	Jan Klecka	2017-07-21	02:50:00 PM	30	short	45	6	14	0	2	2	2	0	0	1	0	1	0	0	0	0	0	0	0	0	28
Centaurea scabiosa	Jan Klecka	2017-07-21	02:50:00 PM	30	short	65	3	3	0	2	1	2	0	0	0	0	0	0	0	0	0	0	0	0	0	11
Centaurea scabiosa	Jan Klecka	2017-07-21	02:50:00 PM	30	short	85	2	3	0	4	0	0	0	0	0	0	0	0	0	0	0	0	0	0	0	9
Centaurea scabiosa	Jan Klecka	2017-07-21	02:50:00 PM	30	short	105	2	4	0	0	0	1	0	0	0	0	0	0	0	0	0	0	0	0	0	7
Centaurea scabiosa	Jiri Hadrava	2017-07-21	02:50:00 PM	30	tall	5	0	0	0	0	0	0	0	0	0	0	0	0	0	0	0	0	0	0	0	0
Centaurea scabiosa	Jiri Hadrava	2017-07-21	02:50:00 PM	30	tall	15	0	0	0	0	0	0	0	0	0	0	0	0	0	0	0	0	0	0	0	0
Centaurea scabiosa	Jiri Hadrava	2017-07-21	02:50:00 PM	30	tall	25	0	5	0	0	0	1	0	0	0	0	0	0	0	0	0	0	0	0	0	6
Centaurea scabiosa	Jiri Hadrava	2017-07-21	02:50:00 PM	30	tall	45	0	9	0	0	0	0	0	1	0	0	0	0	0	0	0	0	0	0	0	10
Centaurea scabiosa	Jiri Hadrava	2017-07-21	02:50:00 PM	30	tall	65	0	12	0	0	0	1	0	0	0	0	1	0	0	0	0	0	0	0	0	14
Centaurea scabiosa	Jiri Hadrava	2017-07-21	02:50:00 PM	30	tall	85	0	6	0	0	0	1	1	0	0	0	0	0	0	0	0	0	0	0	0	8
Centaurea scabiosa	Jiri Hadrava	2017-07-21	02:50:00 PM	30	tall	105	0	6	0	0	0	0	0	1	0	0	2	0	0	0	0	0	0	0	0	9
Centaurea scabiosa	Jiri Hadrava	2017-07-21	02:06:00 PM	30	short	5	2	2	0	0	0	0	0	0	0	0	0	0	0	0	0	0	0	0	0	4
Centaurea scabiosa	Jiri Hadrava	2017-07-21	02:06:00 PM	30	short	15	2	3	0	0	2	0	0	0	0	0	1	0	0	0	0	0	0	0	0	8
Centaurea scabiosa	Jiri Hadrava	2017-07-21	02:06:00 PM	30	short	25	3	6	0	0	1	0	0	0	1	0	0	0	0	0	0	0	0	0	0	11
Centaurea scabiosa	Jiri Hadrava	2017-07-21	02:06:00 PM	30	short	45	3	5	0	1	3	0	0	0	1	0	0	0	0	0	0	0	0	0	0	13
Centaurea scabiosa	Jiri Hadrava	2017-07-21	02:06:00 PM	30	short	65	1	1	0	0	8	0	0	1	0	0	0	0	0	0	0	0	0	0	0	11
Centaurea scabiosa	Jiri Hadrava	2017-07-21	02:06:00 PM	30	short	85	0	0	0	0	5	0	0	0	0	0	0	0	0	0	0	0	0	0	0	5
Centaurea scabiosa	Jiri Hadrava	2017-07-21	02:06:00 PM	30	short	105	0	0	0	0	3	0	0	0	0	0	0	0	0	0	0	0	0	0	0	3
Centaurea scabiosa	Jiri Hadrava	2017-07-21	01:30:00 PM	30	tall	5	0	0	0	0	0	0	0	0	0	0	0	0	0	0	0	0	0	0	0	0
Centaurea scabiosa	Jiri Hadrava	2017-07-21	01:30:00 PM	30	tall	15	0	0	0	0	0	1	0	0	0	0	0	0	0	0	0	0	0	0	0	1
Centaurea scabiosa	Jiri Hadrava	2017-07-21	01:30:00 PM	30	tall	25	0	0	0	0	0	2	0	1	0	0	0	0	0	0	0	0	0	0	0	3
Centaurea scabiosa	Jiri Hadrava	2017-07-21	01:30:00 PM	30	tall	45	0	5	0	0	0	2	0	0	0	0	0	0	0	0	0	0	0	0	0	7
Centaurea scabiosa	Jiri Hadrava	2017-07-21	01:30:00 PM	30	tall	65	0	5	0	0	0	2	0	0	0	0	0	1	0	0	0	0	0	0	0	8
Centaurea scabiosa	Jiri Hadrava	2017-07-21	01:30:00 PM	30	tall	85	0	4	0	0	0	1	0	0	0	0	0	0	0	0	0	0	0	0	0	5
Centaurea scabiosa	Jiri Hadrava	2017-07-21	01:30:00 PM	30	tall	105	0	4	0	0	0	0	0	0	0	1	1	0	0	0	0	0	0	0	0	6
Inula salicina	Jiri Hadrava	2017-07-21	12:24:00 PM	30	short	5	0	0	0	0	0	2	0	0	1	0	0	0	0	0	0	0	0	0	0	3
Inula salicina	Jiri Hadrava	2017-07-21	12:24:00 PM	30	short	15	0	0	0	0	0	4	0	0	0	0	0	0	0	0	0	0	0	0	0	4
Inula salicina	Jiri Hadrava	2017-07-21	12:24:00 PM	30	short	25	0	0	0	0	0	0	0	0	0	1	0	0	0	0	0	0	0	0	0	1
Inula salicina	Jiri Hadrava	2017-07-21	12:24:00 PM	30	short	45	0	0	0	0	0	5	0	3	0	0	0	0	0	0	0	0	0	0	0	8
Inula salicina	Jiri Hadrava	2017-07-21	12:24:00 PM	30	short	65	0	0	0	0	0	2	0	2	0	0	0	0	0	0	0	0	0	0	0	4
Inula salicina	Jiri Hadrava	2017-07-21	12:24:00 PM	30	short	85	0	0	0	0	0	1	0	1	0	0	0	0	0	0	0	0	1	0	0	3
Inula salicina	Jiri Hadrava	2017-07-21	12:24:00 PM	30	short	105	0	0	0	0	0	0	0	0	0	0	0	0	0	0	0	0	0	0	0	0
Inula salicina	Jiri Hadrava	2017-07-21	11:45:00 AM	30	tall	5	0	0	0	0	0	0	0	0	0	0	0	0	0	0	0	0	0	0	0	0
Inula salicina	Jiri Hadrava	2017-07-21	11:45:00 AM	30	tall	15	0	0	0	0	0	2	0	0	1	0	0	0	0	0	0	0	0	0	0	3
Inula salicina	Jiri Hadrava	2017-07-21	11:45:00 AM	30	tall	25	0	0	0	0	0	1	0	0	0	0	0	0	0	0	0	0	0	0	0	1
Inula salicina	Jiri Hadrava	2017-07-21	11:45:00 AM	30	tall	45	0	0	0	0	0	1	0	0	0	0	0	0	0	0	0	0	0	0	0	1
Inula salicina	Jiri Hadrava	2017-07-21	11:45:00 AM	30	tall	65	0	0	0	0	0	0	0	0	0	0	0	0	0	0	0	0	0	0	0	0
Inula salicina	Jiri Hadrava	2017-07-21	11:45:00 AM	30	tall	85	0	0	0	0	0	2	0	0	0	0	0	0	0	0	0	0	0	0	0	2
Inula salicina	Jiri Hadrava	2017-07-21	11:45:00 AM	30	tall	105	0	0	0	0	0	0	0	1	1	0	0	0	1	1	0	0	0	0	0	4
Inula salicina	Jiri Hadrava	2017-07-21	11:05:00 AM	30	short	5	0	0	0	0	0	1	0	0	0	0	0	1	0	0	0	0	0	0	0	2
Inula salicina	Jiri Hadrava	2017-07-21	11:05:00 AM	30	short	15	0	0	0	0	0	2	0	0	0	0	0	0	0	0	0	0	0	0	0	2
Inula salicina	Jiri Hadrava	2017-07-21	11:05:00 AM	30	short	25	0	0	0	0	0	2	0	0	0	0	0	0	0	0	0	0	0	0	0	2
Inula salicina	Jiri Hadrava	2017-07-21	11:05:00 AM	30	short	45	0	0	0	0	0	0	0	0	1	0	0	0	0	0	0	0	0	0	0	1
Inula salicina	Jiri Hadrava	2017-07-21	11:05:00 AM	30	short	65	0	0	0	0	0	0	0	1	0	0	0	0	0	0	0	0	0	0	0	1
Inula salicina	Jiri Hadrava	2017-07-21	11:05:00 AM	30	short	85	0	0	0	0	0	1	0	4	0	0	0	0	0	0	0	0	0	0	0	5
Inula salicina	Jiri Hadrava	2017-07-21	11:05:00 AM	30	short	105	0	0	0	0	0	0	0	0	0	0	0	0	0	0	0	0	0	0	0	0
Inula salicina	Jan Klecka	2017-07-22	10:30:00 AM	30	short	5	0	0	0	0	0	6	0	0	1	0	0	0	0	0	0	0	0	0	0	7
Inula salicina	Jan Klecka	2017-07-22	10:30:00 AM	30	short	15	0	0	0	0	0	2	0	0	0	0	0	0	0	0	0	0	0	0	0	2
Inula salicina	Jan Klecka	2017-07-22	10:30:00 AM	30	short	25	0	0	0	0	0	3	0	0	0	0	1	0	0	0	0	0	0	0	0	4
Inula salicina	Jan Klecka	2017-07-22	10:30:00 AM	30	short	45	0	0	0	0	0	2	0	1	0	0	0	0	0	0	0	0	0	0	0	3
Inula salicina	Jan Klecka	2017-07-22	10:30:00 AM	30	short	65	0	0	0	0	0	0	0	3	0	0	0	0	0	0	0	0	0	0	0	3
Inula salicina	Jan Klecka	2017-07-22	10:30:00 AM	30	short	85	0	0	0	0	0	0	0	4	0	0	0	0	0	0	0	0	0	0	0	4
Inula salicina	Jan Klecka	2017-07-22	10:30:00 AM	30	short	105	0	0	0	0	0	0	0	4	0	0	0	1	0	0	0	0	0	0	0	5
Inula salicina	Jan Klecka	2017-07-22	11:05:00 AM	30	tall	5	0	0	0	0	0	0	0	0	0	0	0	0	0	0	0	0	0	0	0	0
Inula salicina	Jan Klecka	2017-07-22	11:05:00 AM	30	tall	15	0	0	0	0	0	0	0	0	0	0	0	0	0	0	0	0	0	0	0	0
Inula salicina	Jan Klecka	2017-07-22	11:05:00 AM	30	tall	25	0	0	0	0	0	1	0	0	0	0	0	0	1	0	0	0	0	0	0	2
Inula salicina	Jan Klecka	2017-07-22	11:05:00 AM	30	tall	45	0	0	0	0	0	2	0	2	0	0	1	0	0	0	0	0	0	0	0	5
Inula salicina	Jan Klecka	2017-07-22	11:05:00 AM	30	tall	65	0	0	0	0	0	4	0	1	0	0	0	0	0	0	0	0	0	0	0	5
Inula salicina	Jan Klecka	2017-07-22	11:05:00 AM	30	tall	85	0	0	0	0	0	3	0	2	0	0	0	0	0	0	0	0	0	0	0	5
Inula salicina	Jan Klecka	2017-07-22	11:05:00 AM	30	tall	105	0	0	0	0	0	2	0	2	0	0	0	0	0	0	0	0	0	0	0	4
Inula salicina	Jan Klecka	2017-07-22	12:10:00 PM	30	short	5	0	0	0	0	0	3	0	0	1	0	0	0	0	0	0	0	0	0	0	4
Inula salicina	Jan Klecka	2017-07-22	12:10:00 PM	30	short	15	0	0	0	0	0	1	0	0	0	0	0	0	0	0	0	0	0	0	0	1
Inula salicina	Jan Klecka	2017-07-22	12:10:00 PM	30	short	25	0	0	0	0	0	2	0	0	0	0	0	0	0	0	0	0	0	0	0	2
Inula salicina	Jan Klecka	2017-07-22	12:10:00 PM	30	short	45	0	0	0	1	0	0	0	2	0	0	0	0	1	0	0	0	0	0	0	4
Inula salicina	Jan Klecka	2017-07-22	12:10:00 PM	30	short	65	0	0	0	0	0	1	0	1	0	0	0	0	0	0	0	0	0	0	0	2
Inula salicina	Jan Klecka	2017-07-22	12:10:00 PM	30	short	85	0	0	0	0	0	0	0	2	0	0	0	0	0	0	0	0	0	0	0	2
Inula salicina	Jan Klecka	2017-07-22	12:10:00 PM	30	short	105	0	0	0	0	0	0	0	3	0	0	0	0	0	0	0	0	0	0	0	3
Inula salicina	Jan Klecka	2017-07-22	12:50:00 PM	30	tall	5	0	0	0	0	0	0	0	0	0	0	0	0	0	0	0	0	0	0	0	0
Inula salicina	Jan Klecka	2017-07-22	12:50:00 PM	30	tall	15	0	0	0	0	0	0	0	0	0	0	0	0	0	0	0	0	0	0	0	0
Inula salicina	Jan Klecka	2017-07-22	12:50:00 PM	30	tall	25	0	0	0	0	0	2	0	0	0	0	0	0	0	0	0	0	0	0	0	2
Inula salicina	Jan Klecka	2017-07-22	12:50:00 PM	30	tall	45	0	0	0	0	0	3	0	2	0	0	0	0	0	0	0	0	0	0	0	5
Inula salicina	Jan Klecka	2017-07-22	12:50:00 PM	30	tall	65	0	0	0	0	0	3	0	2	0	0	0	0	0	0	0	0	0	0	0	5
Inula salicina	Jan Klecka	2017-07-22	12:50:00 PM	30	tall	85	0	0	0	0	0	1	0	0	0	0	0	0	0	0	0	0	0	0	0	1
Inula salicina	Jan Klecka	2017-07-22	12:50:00 PM	30	tall	105	0	0	0	0	0	2	0	1	0	0	0	0	0	0	0	0	0	0	0	3
