# Supplementary material for: Vertical stratification of plant–pollinator interactions in a temperate grassland
Source: PeerJ. 2018 Jun 22;6:e4998. doi: 10.7717/peerj.4998 (PMC6016531; doi:10.7717/peerj.4998)
Supplement: Supplemental Information 2 — Total number of visitors arriving in each inflorescence during one recording period of approximately 30 minutes is provided for three ramets per plant differing in inflorescence height. Total number of flower visits during the recording period is also provided because most visitors probed multiple flowers per inflorescence visit. [file peerj-06-4998-s002.csv]

date	time	recording_time	recording_duration_hours	plant	max_inflorescence_height_cm	no_flowers	no_visitors	no_visits
08/02/2017	12:47-13:17	00:30:00	0.5	1	17	5	1	1
08/02/2017		00:30:05	0.5014	1	33	17	2	5
08/02/2017		00:28:37	0.4769	1	50	8	2	7
07/20/2017	12:11-12:34	00:19:31	0.3253	2	16	11	5	10
07/20/2017		00:23:23	0.3897	2	38	23	11	95
07/20/2017		00:22:43	0.3786	2	59	28	18	182
08/02/2017	13:31-14:01	00:30:43	0.5119	3	13	9	2	6
08/02/2017		00:30:16	0.5044	3	20	14	5	25
08/02/2017		00:30:03	0.5008	3	52	28	7	88
07/20/2017	14:40-15:10	00:30:00	0.5	4	9	26	0	0
07/20/2017		00:30:08	0.5022	4	30.5	22	5	72
07/20/2017		00:23:39	0.3942	4	44.5	33	12	126
07/20/2017	13:21-13:45	00:25:21	0.4225	5	17.5	16	1	3
07/20/2017		00:19:52	0.3311	5	34.5	12	5	34
07/20/2017		00:24:45	0.4125	5	52	15	5	37
07/20/2017	10:53-11:23	00:30:34	0.5094	6	17	20	5	41
07/20/2017		00:30:28	0.5078	6	26	10	2	15
07/20/2017		00:30:01	0.5003	6	47	15	6	55
07/20/2017	11:30-12:00	00:30:08	0.5022	7	21	15	4	37
07/20/2017		00:30:34	0.5094	7	37	19	17	135
07/20/2017		00:30:23	0.5064	7	46	15	13	50
07/20/2017	15:41-16:11	00:30:44	0.5122	8	NA	20	0	0
07/20/2017		00:30:00	0.5	8	33	7	8	27
07/20/2017		00:29:30	0.4917	8	53	20	11	110
08/02/2017	12:03-13:33	00:30:10	0.5028	9	16	19	1	10
08/02/2017		00:30:00	0.5	9	30	12	6	39
08/02/2017		00:30:01	0.5003	9	52	21	3	29
07/21/2017	11:22-11:52	00:30:03	0.5008	10	18	19	0	0
07/21/2017		00:30:01	0.5003	10	30	13	7	56
07/21/2017		00:30:00	0.5	10	52	15	9	72
07/21/2017	12:00-12:30	00:30:02	0.5006	11	12	6	1	6
07/21/2017		00:30:00	0.5	11	26	9	3	17
07/21/2017		00:30:04	0.5011	11	42	10	6	33
07/21/2017	15:15-15:45	00:30:01	0.5003	12	NA	12	1	12
07/21/2017		00:30:01	0.5003	12	25	24	8	88
07/21/2017		00:29:58	0.4994	12	40	20	11	100
07/20/2017	13:57-14:27	00:30:00	0.5	13	28	3	1	2
07/20/2017		00:29:55	0.4986	13	40	13	9	53
07/20/2017		00:24:10	0.4028	13	52	15	9	69
08/02/2017	14:13-14:43	00:30:30	0.5083	14	8	15	6	45
08/02/2017		00:30:48	0.5133	14	33	10	20	111
08/02/2017		00:30:02	0.5006	14	43	27	16	217
07/21/2017	14:18-14:48	00:30:11	0.5031	15	26	9	2	10
07/21/2017		00:30:01	0.5003	15	23	15	0	0
07/21/2017		00:26:37	0.4436	15	53	20	9	109
07/21/2017	13:40-14:10	00:30:01	0.5003	16	NA	8	1	5
07/21/2017		00:30:02	0.5006	16	31	27	12	147
07/21/2017		00:29:03	0.4842	16	50	24	3	44
07/21/2017	12:53-13:23	00:30:01	0.5003	17	10	17	0	0
07/21/2017		00:30:08	0.5022	17	24	9	3	21
07/21/2017		00:29:54	0.4983	17	55	14	6	58
