# Supplementary material for: Vertical stratification of plant–pollinator interactions in a temperate grassland
Source: PeerJ. 2018 Jun 22;6:e4998. doi: 10.7717/peerj.4998 (PMC6016531; doi:10.7717/peerj.4998)
Supplement: Supplemental Information 3 — Identity of a flower visitor and the number of flowers probed is provided for each inflorescence visit on individual plants. Three ramets per plant were observed and can be distinguished by different inflorescence height. [file peerj-06-4998-s003.csv]

plant	inflorescence_height_cm	species	no_flowers_visited
1	17	small solitary bees	1
1	33	Bombus lapidarius	1
1	33	Bombus lapidarius	4
1	50	Bombus lapidarius	5
1	50	Bombus lapidarius	2
2	16	small solitary bees	4
2	16	small solitary bees	2
2	16	small solitary bees	1
2	16	small solitary bees	1
2	16	small solitary bees	2
2	38	Bombus terrestris	18
2	38	Bombus sylvarum	1
2	38	Bombus sylvarum	11
2	38	small solitary bees	2
2	38	Apis mellifera	16
2	38	Bombus terrestris	9
2	38	Bombus lapidarius	1
2	38	Bombus terrestris	8
2	38	Bombus lapidarius	13
2	38	Bombus sylvarum	16
2	38	small solitary bees	0
2	59	Bombus terrestris	8
2	59	Diptera other	4
2	59	Bombus lapidarius	16
2	59	Bombus terrestris	5
2	59	Apis mellifera	17
2	59	Bombus terrestris	20
2	59	Apis mellifera	5
2	59	Bombus sylvarum	7
2	59	Bombus terrestris	4
2	59	Bombus terrestris	17
2	59	Bombus terrestris	18
2	59	Bombus terrestris	7
2	59	Bombus terrestris	13
2	59	Bombus terrestris	9
2	59	Bombus lapidarius	7
2	59	Bombus terrestris	5
2	59	Bombus terrestris	9
2	59	Bombus terrestris	11
3	13	Bombus sylvarum	4
3	13	small solitary bees	2
3	20	Bombus sylvarum	8
3	20	Bombus terrestris	4
3	20	Bombus sylvarum	6
3	20	Bombus terrestris	4
3	20	Bombus terrestris	3
3	52	Bombus terrestris	13
3	52	Bombus terrestris	10
3	52	Bombus terrestris	13
3	52	Apis mellifera	21
3	52	Bombus terrestris	4
3	52	Bombus terrestris	3
3	52	Bombus terrestris	24
4	30.5	Bombus terrestris	20
4	30.5	Bombus terrestris	19
4	30.5	Bombus terrestris	4
4	30.5	Bombus terrestris	14
4	30.5	Bombus terrestris	15
4	44.5	Bombus terrestris	9
4	44.5	small solitary bees	4
4	44.5	Bombus terrestris	8
4	44.5	Bombus terrestris	21
4	44.5	Bombus terrestris	17
4	44.5	Bombus terrestris	17
4	44.5	Bombus terrestris	7
4	44.5	Bombus terrestris	17
4	44.5	Bombus lapidarius	6
4	44.5	Bombus terrestris	2
4	44.5	Bombus terrestris	10
4	44.5	Bombus sylvarum	8
5	17.5	small solitary bees	3
5	20	Bombus terrestris	12
5	34.5	Bombus terrestris	2
5	34.5	Bombus terrestris	4
5	34.5	Bombus terrestris	7
5	34.5	Bombus terrestris	9
5	52	Bombus terrestris	6
5	52	Bombus terrestris	7
5	52	Bombus terrestris	1
5	52	Bombus terrestris	15
5	52	Bombus terrestris	8
6	17	Bombus terrestris	20
6	17	Bombus terrestris	2
6	17	Bombus terrestris	7
6	17	Bombus terrestris	4
6	17	Bombus terrestris	8
6	26	Bombus terrestris	7
6	26	Bombus terrestris	8
6	47	Bombus terrestris	6
6	47	Bombus terrestris	13
6	47	Bombus terrestris	15
6	47	Bombus terrestris	2
6	47	Bombus terrestris	6
6	47	Bombus terrestris	13
7	21	Bombus terrestris	11
7	21	Bombus terrestris	12
7	21	Bombus sylvarum	4
7	21	Bombus terrestris	10
7	37	Bombus lapidarius	4
7	37	small solitary bees	5
7	37	Bombus lapidarius	5
7	37	Apis mellifera	1
7	37	small solitary bees	4
7	37	Bombus lapidarius	12
7	37	Bombus terrestris	14
7	37	Bombus terrestris	14
7	37	Bombus terrestris	2
7	37	Bombus terrestris	12
7	37	Bombus terrestris	8
7	37	Bombus lapidarius	11
7	37	Bombus terrestris	12
7	37	Bombus lapidarius	3
7	37	Bombus terrestris	7
7	37	Bombus terrestris	17
7	37	Bombus lapidarius	4
7	46	Bombus terrestris	5
7	46	Bombus lapidarius	6
7	46	Bombus terrestris	1
7	46	Bombus terrestris	8
7	46	Bombus terrestris	1
7	46	Bombus terrestris	6
7	46	Bombus lapidarius	6
7	46	Bombus terrestris	3
7	46	Bombus terrestris	1
7	46	small solitary bees	1
7	46	Bombus terrestris	7
7	46	Bombus terrestris	3
7	46	Bombus terrestris	2
8	33	Bombus terrestris	6
8	33	Bombus terrestris	2
8	33	Bombus terrestris	5
8	33	Bombus terrestris	5
8	33	Bombus terrestris	2
8	33	Bombus sylvarum	1
8	33	Bombus terrestris	1
8	33	Bombus terrestris	5
8	53	Bombus terrestris	15
8	53	Bombus terrestris	10
8	53	Bombus terrestris	3
8	53	Bombus terrestris	5
8	53	Bombus terrestris	16
8	53	Bombus lapidarius	17
8	53	Bombus terrestris	7
8	53	Bombus lapidarius	3
8	53	Bombus lapidarius	8
8	53	Bombus terrestris	12
8	53	Bombus lapidarius	14
9	16	Bombus lapidarius	10
9	30	Bombus lapidarius	5
9	30	Bombus terrestris	6
9	30	Bombus lapidarius	12
9	30	Bombus lapidarius	2
9	30	Apis mellifera	5
9	30	Bombus lapidarius	9
9	52	Bombus lapidarius	9
9	52	Apis mellifera	10
9	52	Bombus terrestris	10
10	30	Bombus lapidarius	11
10	30	Bombus lapidarius	4
10	30	Bombus terrestris	8
10	30	Bombus terrestris	2
10	30	Syrphidae	5
10	30	Bombus lapidarius	13
10	30	Bombus terrestris	13
10	52	Bombus lapidarius	5
10	52	Bombus terrestris	13
10	52	Bombus terrestris	2
10	52	Syrphidae	2
10	52	Bombus terrestris	15
10	52	Bombus terrestris	6
10	52	Bombus terrestris	11
10	52	Bombus terrestris	14
10	52	Bombus lapidarius	4
11	12	Bombus terrestris	6
11	26	Bombus terrestris	9
11	26	Bombus terrestris	1
11	26	Bombus terrestris	7
11	42	Bombus lapidarius	7
11	42	Bombus terrestris	7
11	42	Bombus terrestris	7
11	42	Bombus terrestris	4
11	42	Bombus terrestris	6
11	42	Bombus terrestris	2
12	NA	Bombus terrestris	12
12	25	Bombus terrestris	23
12	25	Bombus terrestris	2
12	25	Bombus terrestris	20
12	25	Bombus terrestris	4
12	25	Bombus terrestris	11
12	25	Bombus terrestris	16
12	25	Bombus terrestris	6
12	25	Bombus terrestris	6
12	40	Bombus lapidarius	14
12	40	Bombus terrestris	7
12	40	Bombus terrestris	6
12	40	Bombus terrestris	9
12	40	Bombus terrestris	8
12	40	Bombus terrestris	3
12	40	Bombus terrestris	13
12	40	Bombus terrestris	14
12	40	Bombus terrestris	9
12	40	Bombus terrestris	7
12	40	Bombus lapidarius	10
13	28	Bombus terrestris	2
13	40	Bombus terrestris	11
13	40	Bombus terrestris	4
13	40	Bombus sylvarum	7
13	40	Bombus terrestris	5
13	40	Bombus terrestris	6
13	40	Bombus terrestris	1
13	40	Bombus terrestris	8
13	40	Bombus terrestris	8
13	40	Bombus terrestris	3
13	52	Bombus terrestris	14
13	52	Bombus terrestris	12
13	52	Bombus terrestris	8
13	52	Bombus sylvarum	9
13	52	Bombus terrestris	4
13	52	Bombus lapidarius	8
13	52	Syrphidae	3
13	52	Syrphidae	1
13	52	Bombus terrestris	10
14	8	small solitary bees	1
14	8	Bombus sylvarum	3
14	8	Bombus sylvarum	15
14	8	Bombus terrestris	7
14	8	Apis mellifera	10
14	8	Apis mellifera	9
14	33	Apis mellifera	8
14	33	Bombus terrestris	3
14	33	Apis mellifera	7
14	33	Apis mellifera	10
14	33	Apis mellifera	6
14	33	Apis mellifera	1
14	33	Apis mellifera	10
14	33	Apis mellifera	1
14	33	Bombus terrestris	4
14	33	Bombus terrestris	2
14	33	Apis mellifera	9
14	33	Apis mellifera	4
14	33	Apis mellifera	10
14	33	Apis mellifera	4
14	33	Bombus terrestris	7
14	33	Apis mellifera	8
14	33	Bombus terrestris	8
14	33	Apis mellifera	7
14	33	Apis mellifera	1
14	33	Bombus terrestris	1
14	43	Apis mellifera	20
14	43	Bombus terrestris	7
14	43	Bombus sylvarum	5
14	43	Apis mellifera	5
14	43	Apis mellifera	14
14	43	Apis mellifera	24
14	43	Bombus terrestris	15
14	43	Apis mellifera	10
14	43	Apis mellifera	17
14	43	Bombus terrestris	3
14	43	Bombus sylvarum	23
14	43	Bombus terrestris	4
14	43	Apis mellifera	22
14	43	Apis mellifera	5
14	43	Apis mellifera	17
14	43	Apis mellifera	26
15	26	small solitary bees	8
15	26	Diptera other	2
15	53	Bombus terrestris	20
15	53	Bombus terrestris	8
15	53	Bombus terrestris	8
15	53	Bombus terrestris	4
15	53	Bombus terrestris	18
15	53	Bombus lapidarius	5
15	53	Bombus terrestris	10
15	53	Bombus terrestris	18
15	53	Bombus terrestris	18
16	NA	Bombus terrestris	5
16	31	Bombus lapidarius	17
16	31	Bombus terrestris	12
16	31	Bombus terrestris	14
16	31	Bombus terrestris	6
16	31	Bombus terrestris	14
16	31	Bombus terrestris	9
16	31	Bombus sylvarum	14
16	31	Bombus terrestris	18
16	31	Bombus terrestris	6
16	31	Bombus terrestris	8
16	31	Bombus terrestris	15
16	31	Bombus sylvarum	14
16	50	Bombus terrestris	6
16	50	Bombus terrestris	20
16	50	Bombus terrestris	18
17	24	Bombus lapidarius	7
17	24	Bombus terrestris	5
17	24	Bombus terrestris	9
17	55	Bombus terrestris	13
17	55	Bombus terrestris	7
17	55	Bombus terrestris	8
17	55	Bombus terrestris	14
17	55	Bombus terrestris	12
17	55	Bombus terrestris	4
