# Supplementary material for: Vertical stratification of plant–pollinator interactions in a temperate grassland
Source: PeerJ. 2018 Jun 22;6:e4998. doi: 10.7717/peerj.4998 (PMC6016531; doi:10.7717/peerj.4998)
Supplement: Supplemental Information 4 — The number of flowers and the number of developed seeds was counted in individual whorls in inflorescences of each Salvia verticillata plant. Three ramets differing in inflorescence height were used in each plant. Inflorescences were composed of the main stem and usually 1-2 side branches; which were counted separately. [file peerj-06-4998-s004.csv]

plant_ID	max_inflorescence_height_cm	infloresce_part	whorl	no_flowers	no_flowers_with_seeds	no_seeds
1	17	main stem	1	6	5	10
1	17	main stem	2	1	1	1
1	17	main stem	3	7	4	4
1	17	main stem	4	2	0	0
1	17	main stem	5	3	2	6
1	17	side branch 1	1	2	0	0
1	17	side branch 1	2	1	0	0
1	17	side branch 1	3	3	0	0
1	17	side branch 1	4	3	0	0
1	33	main stem	1	10	0	0
1	33	main stem	2	10	2	2
1	33	main stem	3	17	9	20
1	33	main stem	4	17	8	22
1	33	main stem	5	3	1	4
1	33	side branch 1	1	19	11	26
1	33	side branch 1	2	15	11	22
1	33	side branch 2	1	5	4	9
1	50	main stem	1	2	1	2
1	50	main stem	2	1	1	1
1	50	main stem	3	4	3	6
1	50	main stem	4	10	5	13
1	50	main stem	5	12	7	19
1	50	main stem	6	7	2	2
1	50	main stem	7	5	3	4
1	50	side branch 1	1	6	5	14
1	50	side branch 1	2	6	5	16
1	50	side branch 1	3	7	3	8
1	50	side branch 2	1	4	3	8
1	50	side branch 2	2	3	1	1
2	16	main stem	1	20	13	32
2	16	main stem	2	24	19	36
2	16	main stem	3	21	21	55
2	16	main stem	4	25	21	56
2	16	main stem	5	6	4	10
2	38	main stem	1	10	3	7
2	38	main stem	2	11	2	6
2	38	main stem	3	27	4	12
2	38	main stem	4	25	12	31
2	38	main stem	5	35	24	61
2	38	main stem	6	14	10	22
2	38	side branch 1	1	7	1	3
2	38	side branch 1	2	21	9	18
2	38	side branch 1	3	13	10	22
2	38	side branch 2	1	6	4	10
2	59	main stem	1	5	0	0
2	59	main stem	2	11	1	2
2	59	main stem	3	12	1	2
2	59	main stem	4	34	7	12
2	59	main stem	5	35	14	35
2	59	main stem	6	29	19	51
2	59	main stem	7	32	27	66
3	13	main stem	1	8	6	14
3	13	main stem	2	23	17	38
3	13	main stem	3	16	13	26
3	20	main stem	1	6	6	13
3	20	main stem	2	7	7	16
3	20	main stem	3	4	4	5
3	20	main stem	4	4	3	6
3	20	main stem	5	4	4	11
3	20	main stem	6	6	4	11
3	20	side branch 1	1	4	4	8
3	20	side branch 1	2	11	10	31
3	20	side branch 2	1	2	2	5
3	20	side branch 2	2	3	3	11
3	52	main stem	1	22	11	21
3	52	main stem	2	15	11	32
3	52	main stem	3	17	12	32
3	52	main stem	4	15	12	35
3	52	side branch 1	1	19	16	41
3	52	side branch 1	2	7	6	15
4	9	main stem	1	25	4	5
4	9	main stem	2	17	5	9
4	9	main stem	3	8	1	1
4	30.5	main stem	1	30	0	0
4	30.5	main stem	2	27	0	0
4	30.5	main stem	3	31	0	0
4	30.5	main stem	4	20	0	0
4	30.5	main stem	5	15	0	0
4	30.5	main stem	6	6	0	0
4	30.5	side branch 1	1	15	0	0
4	30.5	side branch 1	2	14	5	13
4	30.5	side branch 1	3	10	0	0
4	30.5	side branch 2	1	17	1	3
4	30.5	side branch 2	2	22	6	16
4	30.5	side branch 2	3	6	2	4
4	44.5	main stem	1	22	3	4
4	44.5	main stem	2	28	12	16
4	44.5	main stem	3	20	6	12
4	44.5	main stem	4	23	9	25
4	44.5	side branch 1	1	7	5	14
4	44.5	side branch 1	2	5	4	10
5	17.5	main stem	1	6	0	0
5	17.5	main stem	2	17	0	0
5	17.5	main stem	3	29	0	0
5	17.5	main stem	4	26	3	3
5	17.5	main stem	5	22	2	3
5	34.5	main stem	1	25	0	0
5	34.5	main stem	2	22	0	0
5	34.5	main stem	3	27	0	0
5	34.5	main stem	4	29	0	0
5	34.5	main stem	5	22	0	0
5	34.5	side branch 1	1	22	0	0
5	34.5	side branch 1	2	19	1	1
5	34.5	side branch 1	3	7	0	0
5	34.5	side branch 2	2	15	0	0
5	34.5	side branch 2	2	10	0	0
5	52	main stem	1	10	7	15
5	52	main stem	2	16	9	18
5	52	main stem	3	11	5	11
5	52	main stem	4	17	13	29
5	52	main stem	5	18	11	25
5	52	side branch 1	1	20	16	35
5	52	side branch 1	2	6	5	12
5	52	side branch 2	1	15	8	20
5	52	side branch 2	2	8	5	14
6	17	main stem	1	6	4	8
6	17	main stem	2	15	5	9
6	17	main stem	3	16	10	19
6	17	main stem	4	19	8	22
6	17	main stem	5	17	12	35
6	17	main stem	6	13	9	26
6	26	main stem	1	21	11	20
6	26	main stem	2	21	18	46
6	26	main stem	3	14	13	33
6	26	main stem	4	9	5	13
6	26	side branch 1	1	8	2	2
6	26	side branch 1	2	14	7	16
6	26	side branch 2	1	6	3	7
6	26	side branch 2	2	10	4	5
6	47	main stem	1	16	14	37
6	47	main stem	2	22	16	39
6	47	main stem	3	26	21	57
6	47	main stem	4	18	13	34
6	47	side branch 1	1	17	4	6
6	47	side branch 1	2	5	1	2
6	47	side branch 2	1	14	7	17
6	47	side branch 2	2	4	1	1
7	21	main stem	1	23	0	0
7	21	main stem	2	34	0	0
7	21	main stem	3	24	0	0
7	21	main stem	4	17	0	0
7	21	main stem	5	14	0	0
7	21	main stem	6	13	0	0
7	21	main stem	7	5	0	0
7	21	side branch 1	1	9	0	0
7	21	side branch 1	2	15	0	0
7	21	side branch 1	3	17	1	0
7	21	side branch 1	4	8	0	0
7	21	side branch 2	1	17	1	1
7	21	side branch 2	2	12	3	4
7	21	side branch 2	3	14	4	9
7	21	side branch 2	4	8	0	0
7	37	main stem	1	13	7	14
7	37	main stem	2	17	11	16
7	37	main stem	3	18	13	30
7	37	main stem	4	18	15	42
7	37	main stem	5	18	10	29
7	37	main stem	6	26	20	49
7	37	side branch 1	1	14	10	27
7	37	side branch 1	2	12	10	24
7	37	side branch 1	3	23	20	41
7	37	side branch 1	4	22	17	49
7	37	side branch 1	5	3	3	5
7	37	side branch 2	1	14	2	3
7	37	side branch 2	2	20	22	48
7	37	side branch 2	3	22	17	40
7	37	side branch 2	4	20	11	29
7	46	main stem	1	37	2	3
7	46	main stem	2	24	1	3
7	46	main stem	3	27	1	3
7	46	main stem	4	26	11	17
7	46	main stem	5	21	12	30
7	46	main stem	6	21	17	41
7	46	main stem	7	11	6	17
7	46	side branch 1	1	18	4	7
7	46	side branch 1	2	13	10	26
7	46	side branch 1	3	8	4	8
7	46	side branch 2	1	13	3	6
7	46	side branch 2	2	17	8	19
7	46	side branch 2	3	7	5	9
8	33	main stem	1	25	16	41
8	33	main stem	2	20	14	28
8	33	main stem	3	16	10	24
8	33	main stem	4	18	9	23
8	53	main stem	1	10	7	9
8	53	main stem	2	22	19	50
8	53	main stem	3	24	22	72
8	53	main stem	4	24	23	77
8	53	main stem	5	24	23	71
8	53	side branch 1	1	7	5	13
8	53	side branch 2	1	15	10	26
9	16	main stem	1	15	2	3
9	16	main stem	2	16	2	6
9	16	main stem	3	7	2	3
9	30	main stem	1	12	7	9
9	30	main stem	2	15	8	12
9	30	main stem	3	19	8	14
9	30	main stem	4	12	5	6
9	52	main stem	1	2	2	4
9	52	main stem	2	4	4	7
9	52	main stem	3	4	3	9
9	52	main stem	4	9	8	19
9	52	main stem	5	9	8	24
9	52	main stem	6	12	12	41
9	52	side branch 1	1	5	2	3
9	52	side branch 1	2	10	9	27
9	52	side branch 1	3	10	8	18
9	52	side branch 2	1	5	2	4
9	52	side branch 2	2	10	8	22
9	52	side branch 2	3	5	5	11
10	18	main stem	1	24	6	6
10	18	main stem	2	29	10	11
10	18	main stem	3	34	16	18
10	18	main stem	4	34	17	29
10	18	side branch 1	1	14	0	0
10	18	side branch 2	1	4	0	0
10	30	main stem	1	21	0	0
10	30	main stem	2	27	3	6
10	30	main stem	3	22	3	3
10	30	main stem	4	21	8	12
10	30	main stem	5	14	3	4
10	30	side branch 1	1	6	0	0
10	30	side branch 1	2	5	3	4
10	52	main stem	1	18	7	11
10	52	main stem	2	30	10	12
10	52	main stem	3	18	7	10
10	52	main stem	4	16	3	4
10	52	side branch 1	1	15	9	12
10	52	side branch 1	2	20	3	5
10	52	side branch 1	3	15	5	5
10	52	side branch 2	1	18	7	9
10	52	side branch 2	2	3	0	0
11	12	main stem	1	20	12	13
11	12	main stem	2	25	13	17
11	12	main stem	3	15	10	16
11	26	main stem	1	9	7	13
11	26	main stem	2	13	9	19
11	26	main stem	3	13	11	32
11	26	main stem	4	9	5	12
11	42	main stem	1	13	7	10
11	42	main stem	2	21	10	13
11	42	main stem	3	13	6	9
12	25	main stem	1	18	11	31
12	25	main stem	2	6	6	12
12	25	main stem	3	12	11	26
12	25	main stem	4	15	12	29
12	25	main stem	5	12	10	23
12	25	side branch 1	1	13	9	21
12	25	side branch 1	2	13	9	28
12	25	side branch 2	1	19	19	62
12	25	side branch 2	2	12	10	30
12	40	main stem	1	16	6	10
12	40	main stem	2	14	6	12
12	40	main stem	3	17	11	24
12	40	side branch 1	1	22	16	43
12	40	side branch 1	2	18	14	34
13	28	main stem	1	15	7	15
13	28	main stem	2	26	17	40
13	28	main stem	3	32	24	64
13	28	main stem	4	23	18	48
13	28	main stem	5	20	20	54
13	28	main stem	6	5	5	13
13	40	main stem	1	25	21	55
13	40	main stem	2	28	20	56
13	40	main stem	3	18	15	48
13	40	main stem	4	12	9	21
13	40	main stem	5	11	11	36
13	40	main stem	6	13	12	36
13	40	main stem	7	7	7	24
13	40	side branch 1	1	12	6	19
13	40	side branch 1	2	18	11	30
13	40	side branch 1	3	12	6	12
13	40	side branch 2	1	11	8	20
13	52	main stem	1	30	23	57
13	52	main stem	2	28	25	54
13	52	main stem	3	31	29	88
13	52	main stem	4	30	25	74
13	52	main stem	5	30	25	83
13	52	main stem	6	24	21	49
13	52	main stem	7	22	17	49
14	8	main stem	1	3	2	7
14	8	main stem	2	10	9	28
14	8	main stem	3	21	14	39
14	8	main stem	4	21	19	53
14	8	main stem	5	24	12	35
14	33	main stem	1	22	18	51
14	33	main stem	2	26	24	79
14	33	main stem	3	20	15	43
14	33	main stem	4	14	2	6
14	43	main stem	1	27	27	86
14	43	main stem	2	30	28	87
14	43	main stem	3	23	20	59
14	43	main stem	4	14	13	45
14	43	main stem	5	16	15	54
14	43	main stem	6	14	7	19
14	43	side branch 1	1	15	13	38
14	43	side branch 1	2	11	8	22
15	26	main stem	1	22	15	30
15	26	main stem	1	21	15	35
15	26	main stem	1	25	17	46
15	23	main stem	1	23	1	1
15	23	main stem	2	27	7	10
15	23	main stem	3	22	0	0
15	23	main stem	4	3	0	0
15	23	main stem	5	24	22	59
15	53	main stem	1	22	10	22
15	53	main stem	2	23	19	49
15	53	main stem	3	28	21	41
15	53	main stem	4	23	21	64
15	53	main stem	5	27	19	56
15	53	side branch 1	1	13	5	15
16	31	main stem	1	16	13	39
16	31	main stem	2	17	13	41
16	31	main stem	3	15	14	41
16	31	main stem	4	21	18	49
16	50	main stem	1	15	5	10
16	50	main stem	2	17	12	29
16	50	main stem	3	20	9	30
16	50	main stem	4	11	2	6
17	10	main stem	1	13	10	23
17	10	main stem	2	21	16	39
17	10	main stem	3	19	9	23
17	24	main stem	1	11	9	19
17	24	main stem	2	13	13	33
17	24	main stem	3	5	2	4
17	24	main stem	4	12	9	22
17	24	main stem	5	5	5	11
17	55	main stem	1	16	15	30
17	55	main stem	2	18	11	26
17	55	main stem	3	29	26	66
17	55	main stem	4	16	16	41
17	55	main stem	5	10	7	15
